# Supplementary material for: Apolipoprotein E mimetic peptide COG1410 combats pandrug-resistant Acinetobacter baumannii
Source: Front Microbiol. 2022 Aug 23;13:934765. doi: 10.3389/fmicb.2022.934765 (PMC9445589; doi:10.3389/fmicb.2022.934765)
Supplement: Supplementary Table S3 — Differential expressed genes of A. baumannii treated by sub-MIC COG1410. [file Table_3.XLSX]

## Sheet: differential gene expression
Gene_ID	Gene name	Gene description	Significant	FC (CST1410/untreated)	Regulate	PValue	FDR	count_CST1410	count_untreated	fpkm_CST1410	fpkm_untreated	log2FC	prot
NPGAP_08505		MULTISPECIES: phosphotransferase family protein [Acinetobacter]	yes	10.1453	up	1.56318e-147	5.62902e-144	759.667	70.3333	217.347	21.4233	3.28674	WP_000993273.1
NPGAP_08510		MULTISPECIES: hypothetical protein [Acinetobacter]	yes	9.31218	up	2.2903e-29	3.58581e-27	77.6667	7.66667	133.04	14.2867	3.16176	WP_000003220.1
NPGAP_16510		MULTISPECIES: coniferyl aldehyde dehydrogenase [Acinetobacter]	yes	8.22313	up	9.94681e-114	1.79092e-110	3129.67	357	565.697	68.7933	2.99223	WP_001088257.1
NPGAP_08515		MULTISPECIES: histidine phosphatase family protein [Acinetobacter]	yes	8.19663	up	5.22213e-62	4.70123e-59	256	29.3333	111.857	13.6467	2.97964	WP_000362238.1
NPGAP_18630		MULTISPECIES: hypothetical protein [Gammaproteobacteria]	yes	7.73161	up	5.41617e-41	1.6253e-38	144.333	17.3333	297.873	38.5267	2.88264	WP_000724538.1
NPGAP_13185		MULTISPECIES: hypothetical protein [Acinetobacter]	yes	5.86213	up	7.99034e-82	9.59107e-79	8.33333	1.33333	10.63	1.81333	2.39249	WP_001021606.1
NPGAP_08535		acyl-CoA synthetase/AMP-acid ligase II [Acinetobacter baumannii NCGM 237]	yes	5.8239	up	6.79875e-50	4.08038e-47	258.667	41.6667	40.4567	6.94667	2.48868	WP_001092387.1
NPGAP_18300		MULTISPECIES: RidA family protein [Acinetobacter]	yes	5.40456	up	5.52831e-38	1.32716e-35	7.66667	1.33333	12.6467	2.34	2.29138	BAN87547.1
NPGAP_09550		MULTISPECIES: diaminohydroxyphosphoribosylaminopyrimidine deaminase [Acinetobacter]	yes	5.04271	up	3.95686e-15	2.5444e-13	983	187	167.67	33.25	2.27965	WP_000597530.1
NPGAP_09065		MULTISPECIES: alpha/beta hydrolase [Acinetobacter]	yes	4.75107	up	0.000666633	0.00637325	11.6667	2.33333	3.69	0.776667	2.117	WP_000462878.1
NPGAP_09545		MULTISPECIES: dihydrolipoyl dehydrogenase [Acinetobacter]	yes	4.4047	up	0.00266961	0.0196993	503	107.667	94.98	21.5633	2.09133	WP_000071350.1
NPGAP_07375		MULTISPECIES: glutamate 5-kinase [Gammaproteobacteria]	yes	4.33814	up	3.4673e-39	9.60442e-37	7.66667	1.66667	11.0333	2.54333	1.97005	WP_001067229.1
NPGAP_09560		MULTISPECIES: thiamine pyrophosphate-dependent dehydrogenase E1 component subunit alpha [Acinetobacter]	yes	4.09466	up	3.4108e-49	1.75461e-46	1333.67	311.667	403.597	98.5667	1.97965	WP_001289726.1
NPGAP_09555		TPP-dependent acetoin dehydrogenase complex, E1 component, beta subunit [Acinetobacter baumannii 6014059]	yes	3.85349	up	1.20275e-44	4.81233e-42	784	195.333	221.807	57.56	1.89426	WP_001086346.1
NPGAP_08875		MULTISPECIES: sulfite exporter TauE/SafE family protein [Acinetobacter]	yes	3.79114	up	0.000254983	0.0028523	10.3333	2.66667	3.99333	1.05333	1.7794	WP_000520419.1
NPGAP_08520		MULTISPECIES: acyl-CoA dehydrogenase [Acinetobacter]	yes	3.77435	up	1.21315e-32	2.08026e-30	235.667	58.3333	55.5333	14.7133	1.86749	WP_001076617.1
NPGAP_02845		hypothetical protein [Acinetobacter baumannii]	yes	3.69015	up	3.73598e-41	1.34533e-38	155	39.6667	204.767	55.49	1.80789	WP_000236437.1
NPGAP_18645		MULTISPECIES: sulfonate ABC transporter substrate-binding protein [Acinetobacter]	yes	3.68212	up	2.10126e-35	4.20368e-33	13	3.33333	3.70667	1.00667	1.77336	WP_001287534.1
NPGAP_09540		acetoin dehydrogenase [Acinetobacter baumannii NCGM 237]	yes	3.56138	up	6.00727e-34	1.08161e-31	163	43.6667	64.7933	18.1933	1.77153	WP_001017294.1
NPGAP_08540		MULTISPECIES: DUF485 domain-containing protein [Acinetobacter]	yes	3.32397	up	4.52538e-46	2.03699e-43	18	5.33333	42.58	12.81	1.60762	WP_001177517.1
NPGAP_08545		MULTISPECIES: cation/acetate symporter ActP [Acinetobacter]	yes	3.05314	up	0.0034234	0.0235261	141	44.6667	22.0233	7.21333	1.53305	WP_000524217.1
NPGAP_08265		MULTISPECIES: 4-carboxymuconolactone decarboxylase [Acinetobacter]	yes	3.0333	up	9.71317e-14	5.73396e-12	68.3333	22.6667	80.4633	26.5267	1.49683	WP_001038166.1
NPGAP_08275		MULTISPECIES: protocatechuate 3,4-dioxygenase subunit alpha [Acinetobacter]	yes	2.95385	up	1.91122e-25	2.37321e-23	178	57.3333	97.7133	33.08	1.50519	EGJ68284.1
NPGAP_10755		MULTISPECIES: chromate transporter [Acinetobacter]	yes	2.94451	up	7.28385e-32	1.19223e-29	25	8	16.0967	5.46667	1.47691	WP_000631823.1
NPGAP_08245		MULTISPECIES: 3-oxoadipyl-CoA thiolase [Acinetobacter]	yes	2.91541	up	0.0034615	0.0236525	477.333	159	108.56	37.2367	1.48297	WP_000560244.1
NPGAP_06555		hypothetical protein HMPREF0022_01903, partial [Acinetobacter baumannii 6014059]	yes	2.87411	up	4.59949e-52	3.31255e-49	606.333	201	467.56	162.68	1.45615	WP_001035486.1
NPGAP_08235		MULTISPECIES: 3-oxoacid CoA-transferase subunit A [Acinetobacter]	yes	2.85483	up	6.48472e-27	9.72978e-25	325.667	111	164.01	57.45	1.4504	WP_125726302.1
NPGAP_08260		MULTISPECIES: MFS transporter [Acinetobacter]	yes	2.83064	up	0.00492722	0.0309649	500.333	169	99.2233	35.0533	1.44723	WP_002016522.1
NPGAP_02250		MULTISPECIES: rhombosortase [Acinetobacter]	yes	2.7881	up	0.00108994	0.0094348	233.333	79.6667	149.517	53.6267	1.41072	WP_001164666.1
NPGAP_08240		MULTISPECIES: CoA transferase subunit B [Acinetobacter]	yes	2.76846	up	7.21228e-18	5.77143e-16	181	65.3333	95.3367	34.4367	1.39338	BAN87732.1
NPGAP_08280		type I 3-dehydroquinate dehydratase [Acinetobacter baumannii]	yes	2.67099	up	3.00829e-05	0.000483609	186.333	68	68.6267	25.6933	1.34935	WP_000130508.1
NPGAP_02245		MULTISPECIES: hypothetical protein [Acinetobacter]	yes	2.64125	up	0.000775457	0.0071467	1620.33	578.667	414.72	157.017	1.34874	WP_001025141.1
NPGAP_08975		MULTISPECIES: DHA2 family efflux MFS transporter permease subunit [Acinetobacter]	yes	2.63333	up	7.92834e-27	1.142e-24	13.6667	5	2.37	0.9	1.30233	WP_000969574.1
NPGAP_12635		aspartate aminotransferase family protein [Acinetobacter baumannii]	yes	2.61643	up	4.63522e-41	1.5174e-38	64.3333	23	14.12	5.39667	1.33366	WP_001053128.1
NPGAP_04485		sulfate ABC transporter, permease protein CysW [Acinetobacter baumannii ATCC 19606 = CIP 70.34 = JCM 6841]	yes	2.60976	up	3.44423e-14	2.06711e-12	15.3333	5.33333	4.99333	1.91333	1.34319	WP_001045993.1
NPGAP_08250		MULTISPECIES: 3-carboxy-cis,cis-muconate cycloisomerase [Acinetobacter]	yes	2.60495	up	1.17323e-05	0.000213374	667	245.667	131.09	50.3233	1.3233	WP_001056936.1
NPGAP_08270		MULTISPECIES: protocatechuate 3,4-dioxygenase subunit beta [Acinetobacter]	yes	2.5529	up	1.67401e-13	9.41892e-12	249.667	93	109.877	43.04	1.29112	WP_001067206.1
NPGAP_00040		hypothetical protein HMPREF0021_03094 [Acinetobacter baumannii 6013150]	yes	2.53091	up	0.00100689	0.00884342	15208	5609	4243.6	1676.71	1.28931	SPC68489.1
NPGAP_13705		MULTISPECIES: alpha/beta hydrolase [Acinetobacter]	yes	2.50612	up	1.64549e-06	3.75025e-05	36.3333	13.3333	12.9733	5.17667	1.2748	WP_000997505.1
NPGAP_18305		MULTISPECIES: alanine racemase [Acinetobacter]	yes	2.4871	up	4.53921e-23	4.80756e-21	20.3333	7.66667	5.14	2.06667	1.24824	WP_000993015.1
NPGAP_18295		MULTISPECIES: amino acid permease [Acinetobacter]	yes	2.42096	up	3.62887e-17	2.84078e-15	75.3333	30.3333	14.09	5.82	1.20081	WP_000172918.1
NPGAP_09535		MULTISPECIES: 2,3-butanediol dehydrogenase [Acinetobacter]	yes	2.31805	up	2.17636e-05	0.000364515	487.333	199	128.397	55.39	1.15577	WP_001017024.1
NPGAP_13690		aldehyde dehydrogenase [Acinetobacter baumannii NCGM 237]	yes	2.30906	up	1.47868e-21	1.47909e-19	57.3333	24	10.36	4.48667	1.12596	EGJ68368.1
NPGAP_15330		hypothetical protein [Acinetobacter baumannii]	yes	2.25106	up	4.92772e-13	2.64846e-11	2550.67	1075	208.763	92.74	1.11984	WP_000565989.1
NPGAP_12555		aminoglycoside acetyltransferase - Escherichia coli plasmid pJR88	yes	2.21593	up	3.44778e-19	2.95606e-17	526	233.333	383.357	173	1.08424	WP_000168125.1
NPGAP_09055		MULTISPECIES: SDR family NAD(P)-dependent oxidoreductase [Acinetobacter]	yes	2.20324	up	2.85821e-11	1.40992e-09	19	8	6.79333	3.08333	1.08573	WP_000059344.1
NPGAP_08490		MFS family permease [Acinetobacter baumannii AYE]	yes	2.18353	up	1.42564e-21	1.46678e-19	41	18.3333	8.48667	3.88667	1.0299	WP_000651538.1
NPGAP_08285		MULTISPECIES: 3-dehydroshikimate dehydratase [Acinetobacter]	yes	2.18117	up	1.43171e-07	3.90576e-06	552	237.333	98.56	45.1867	1.07102	WP_000121755.1
NPGAP_08525		MULTISPECIES: SDR family oxidoreductase [Acinetobacter]	yes	2.17763	up	6.49142e-07	1.59018e-05	438	192	177.92	81.7033	1.05966	EGJ67156.1
NPGAP_06560		hypothetical protein [Acinetobacter baumannii]	yes	2.14701	up	1.22548e-09	5.2535e-08	712.333	310	763.063	355.407	1.04311	WP_001056528.1
NPGAP_08255		MULTISPECIES: 3-oxoadipate enol-lactonase [Acinetobacter]	yes	2.13726	up	5.33029e-38	1.32716e-35	359	159.333	140.503	65.74	1.03368	WP_000049106.1
NPGAP_09090		MULTISPECIES: multidrug efflux RND transporter periplasmic adaptor subunit AdeA [Acinetobacter]	yes	2.12628	up	0.00288811	0.0208837	36.3333	16	8.30667	3.90667	1.0331	EEX03127.1
NPGAP_11275		MULTISPECIES: 3-oxoadipyl-CoA thiolase [Acinetobacter]	yes	2.10762	up	0.000631784	0.00611574	53	23	11.62	5.51333	1.03898	WP_000568626.1
NPGAP_11555		MULTISPECIES: MFS transporter [Acinetobacter]	yes	2.10204	up	1.61396e-05	0.00027808	21.6667	9.66667	4.46333	2.12333	1.00346	WP_001058613.1
NPGAP_08295		quinate/shikimate dehydrogenase [Acinetobacter baumannii 6014059]	yes	2.0822	up	5.29341e-37	1.12127e-34	1027.33	468.667	103.777	49.84	1.00735	EEX03970.1
NPGAP_18265		MULTISPECIES: acyl-CoA dehydrogenase [Acinetobacter]	yes	0.512823	down	1.69531e-20	1.64995e-18	124.333	229	30.3933	59.2667	-1.02005	WP_000080989.1
NPGAP_18255		MULTISPECIES: enoyl-CoA hydratase/isomerase family protein [Acinetobacter]	yes	0.510262	down	0.00838292	0.0474521	255	464.667	69.1967	135.61	-1.02019	WP_001002144.1
NPGAP_18985		MULTISPECIES: ParB/RepB/Spo0J family partition protein [Acinetobacter calcoaceticus/baumannii complex]	yes	0.509491	down	1.32242e-15	8.985e-14	1424	2578	297.93	584.76	-1.02149	WP_000077912.1
NPGAP_18980		MULTISPECIES: ParA family protein [Acinetobacter]	yes	0.508588	down	1.90015e-34	3.60128e-32	564.667	1017.33	219.807	432.19	-1.02084	EGJ59280.1
NPGAP_09665		MULTISPECIES: class I SAM-dependent methyltransferase [Acinetobacter]	yes	0.502287	down	0.000322527	0.00349825	1933	3770.33	819.453	1631.44	-1.04968	WP_000988614.1
NPGAP_12160		MULTISPECIES: transposase [Acinetobacter]	yes	0.495028	down	6.00826e-08	1.81813e-06	37.3333	67	233.97	472.64	-1.03953	EGJ69003.1
NPGAP_00920		cation/acetate symporter ActP [Acinetobacter baumannii 6014059]	yes	0.488615	down	0.00175311	0.0140935	2189.67	4336.67	332.837	681.183	-1.08767	WP_001137862.1
NPGAP_02045		metal-dependent hydrolase [Acinetobacter baumannii]	yes	0.475081	down	0.000479653	0.00485177	567.667	1091	167.007	351.533	-1.11931	WP_000776215.1
NPGAP_00915		MULTISPECIES: DUF485 domain-containing protein [Acinetobacter]	yes	0.470226	down	1.51128e-05	0.000264181	276.667	565.667	539.863	1148.09	-1.15726	WP_000205436.1
NPGAP_18260		MULTISPECIES: enoyl-CoA hydratase [Acinetobacter]	yes	0.464937	down	1.93695e-37	4.35936e-35	57.6667	114.667	22.94	49.34	-1.15091	CAM86237.1
NPGAP_06145		MULTISPECIES: SCPU domain-containing protein [Acinetobacter]	yes	0.462134	down	1.03367e-15	7.15818e-14	10.3333	20	7.36333	15.9333	-1.11201	WP_000418541.1
NPGAP_08350		MULTISPECIES: outer membrane porin, OprD family [Acinetobacter]	yes	0.456409	down	3.6848e-18	3.08581e-16	76	157	16.1767	35.4433	-1.19332	WP_000992305.1
NPGAP_14625		MULTISPECIES: metal-dependent hydrolase [Acinetobacter]	yes	0.452252	down	2.7584e-10	1.29e-08	114	233.333	37.1133	82.0633	-1.19037	WP_000372818.1
NPGAP_06135		protein CsuA/B; putative secreted protein related to type I pili [Acinetobacter baumannii AYE]	yes	0.451546	down	1.5688e-19	1.41231e-17	446.667	917	308.133	682.397	-1.19889	WP_000642313.1
NPGAP_12405		MULTISPECIES: hypothetical protein [Acinetobacter]	yes	0.445267	down	1.41629e-08	5.00007e-07	15.6667	33	33.4767	75.1833	-1.22223	WP_001198681.1
NPGAP_06140		hypothetical protein HMPREF0022_01280 [Acinetobacter baumannii 6014059]	yes	0.419864	down	1.45707e-05	0.000257201	36	76.6667	22.87	54.47	-1.26623	BAN88462.1
NPGAP_19200		MULTISPECIES: murein transglycosylase [Acinetobacter calcoaceticus/baumannii complex]	yes	0.416772	down	9.23717e-20	8.52899e-18	9.66667	22.3333	5.48333	13.1567	-1.34259	WP_031986913.1
NPGAP_14620		hypothetical protein HMPREF0010_01364 [Acinetobacter baumannii ATCC 19606 = CIP 70.34 = JCM 6841]	yes	0.411219	down	9.42691e-26	1.21237e-23	487.667	1089.33	159.567	388.033	-1.32785	WP_000771873.1
NPGAP_08385		rieske [2Fe-2S] domain protein [Acinetobacter baumannii 6014059]	yes	0.410968	down	0.00195647	0.0153826	27.3333	65.3333	5.97	14.5267	-1.3736	WP_000876480.1
NPGAP_01330		MULTISPECIES: acetyl-CoA hydrolase/transferase family protein [Acinetobacter]	yes	0.385056	down	1.52893e-06	3.52927e-05	4298.33	10487.7	742.383	1927.99	-1.42783	EGJ69832.1
NPGAP_08390		MULTISPECIES: aromatic-ring-hydroxylating dioxygenase subunit beta [Acinetobacter]	yes	0.375308	down	0.0076318	0.0441125	12.6667	33.3333	11.1567	29.7267	-1.5195	WP_000049721.1
NPGAP_07240		hypothetical protein ACBK50_2383 [Acinetobacter baumannii]	yes	0.371647	down	9.2467e-08	2.68527e-06	6.66667	17.3333	9.56	25.7233	-1.49941	pir||A60451
NPGAP_08160		MULTISPECIES: 3-deoxy-7-phosphoheptulonate synthase [Acinetobacter]	yes	0.367276	down	2.66736e-26	3.69429e-24	2259.33	5675.67	594.34	1618.24	-1.49438	WP_001094713.1
NPGAP_19090		hypothetical protein [Acinetobacter baumannii]	yes	0.356228	down	7.08765e-17	5.31721e-15	152.333	396	61.65	173.063	-1.53648	WP_001019900.1
NPGAP_18270		MULTISPECIES: AMP-binding protein [Acinetobacter]	yes	0.355522	down	0.000152975	0.00189953	228	615	35.6233	100.2	-1.55221	WP_000934176.1
NPGAP_08380		MULTISPECIES: nuclear transport factor 2 family protein [Acinetobacter]	yes	0.326962	down	2.63187e-24	3.05721e-22	6.66667	19.6667	4.90333	14.9967	-1.69016	WP_031994595.1
NPGAP_01355		MULTISPECIES: SDR family NAD(P)-dependent oxidoreductase [Acinetobacter]	yes	0.292113	down	2.67947e-05	0.000438581	115	362.333	37	126.663	-1.81549	WP_000636785.1
NPGAP_19120		MULTISPECIES: hypothetical protein [Acinetobacter]	yes	0.280515	down	9.36752e-06	0.000174779	4	13	73.7333	262.85	-1.85681	WP_000930800.1
NPGAP_08370		acyl-CoA dehydrogenase [Acinetobacter baumannii]	yes	0.272927	down	6.44125e-17	4.93509e-15	27	98	6.61667	24.2433	-1.96864	WP_000814777.1
NPGAP_18275		MULTISPECIES: 3-hydroxyisobutyrate dehydrogenase [Acinetobacter]	yes	0.259606	down	0.0024013	0.018128	134	495.667	44.75	172.377	-2.01087	WP_001169094.1
NPGAP_08355		MULTISPECIES: MFS transporter [Acinetobacter]	yes	0.245798	down	0.000394037	0.00416108	47.6667	187	9.55333	38.8667	-2.10638	CAJ77849.1
NPGAP_19085		hypothetical protein [Acinetobacter baumannii]	yes	0.241465	down	6.56787e-26	8.7596e-24	44.3333	170.333	54.6267	226.23	-2.09689	WP_000096599.1
NPGAP_18975		MULTISPECIES: SAM-dependent DNA methyltransferase [Acinetobacter calcoaceticus/baumannii complex]	yes	0.224197	down	2.93072e-25	3.51784e-23	59	244	23.1633	103.317	-2.20388	WP_000724905.1
NPGAP_18970		MULTISPECIES: hypothetical protein [Acinetobacter calcoaceticus/baumannii complex]	yes	0.207926	down	6.2012e-18	5.07512e-16	41	179	31.6033	151.993	-2.29062	WP_001091038.1
NPGAP_19115		hypothetical protein [Acinetobacter baumannii]	yes	0.182837	down	1.91949e-09	7.68011e-08	10	47.6667	17.67	96.6433	-2.41393	WP_001160766.1
NPGAP_18280		MULTISPECIES: CoA-acylating methylmalonate-semialdehyde dehydrogenase [Acinetobacter]	yes	0.164876	down	5.67997e-13	3.00788e-11	598	3481.67	103.307	626.573	-2.65643	EGJ67134.1
NPGAP_08365		MULTISPECIES: amidase [Acinetobacter]	yes	0.154352	down	0.00596364	0.036032	50.6667	304.667	12.45	80.66	-2.7432	WP_000214022.1
